# Supplementary material for: Innovation in Non-Invasive Diagnosis and Disease Monitoring for Meningiomas
Source: Int J Mol Sci. 2024 Apr 10;25(8):4195. doi: 10.3390/ijms25084195 (PMC11050588; doi:10.3390/ijms25084195)
Supplement: Supplementary file 1 [file ijms-25-04195-s001.zip]

Archive with 1 entries (1 files):
- ijms-2901920-supplementary.pdf
